# Supplementary material for: Genome-Wide Analysis of Serine Hydroxymethyltransferase Genes in Triticeae Species Reveals That TaSHMT3A-1 Regulates Fusarium Head Blight Resistance in Wheat
Source: Front Plant Sci. 2022 Feb 10;13:847087. doi: 10.3389/fpls.2022.847087 (PMC8866830; doi:10.3389/fpls.2022.847087)
Supplement: Supplementary file 3 [file Table_2.XLSX]

## Sheet: 小麦
Supplementary Table 2. Characteristics of SHMT genes in ten species
Species	Gene ID	Gene Name
Triticum_aestivum	TraesCS1A02G218700	TaSHMT1A-1
	TraesCS1B02G232200	TaSHMT1B-1
	TraesCS1D02G220400	TaSHMT1D-1
	TraesCS2A02G493700	TaSHMT2A-1
	TraesCS2B02G521700	TaSHMT2B-1
	TraesCS2D02G493600	TaSHMT2D-1
	TraesCS3A02G385600	TaSHMT3A-1
	TraesCS3B02G417800	TaSHMT3B-1
	TraesCS3D02G378700	TaSHMT3D-1
	TraesCS4A02G246100	TaSHMT4A-1
	TraesCS4B02G069300	TaSHMT4B-1
	TraesCS4D02G068100	TaSHMT4D-1
	TraesCS7B02G290600	TaSHMTS7B
	TraesCS4B02G149200	TaSHMTS4B
Hordeum_vulgare	HORVU1Hr1G055860	HvSHMT1H-1
	HORVU2Hr1G110110	HvSHMT2H-1
	HORVU3Hr1G082070	HvSHMT3H-1
	HORVU4Hr1G011500	HvSHMT4H-1
Triticum_urartu	TuG1812G0100002585	TuSHMT1A-1
	TuG1812G0200005558	TuSHMT2A-1
	TuG1812G0400000637	TuSHMT4A-1
	TuG1812G0400000977	TuSHMTS4A
	TuG1812G0700004900	TuSHMTS7A
Aegilops_tauschii	AET1Gv20548400	AetSHMT1D-1
	AET2Gv21086900	AetSHMT2D-1
	AET3Gv20859600	AetSHMT3D-1
	AET4Gv20142100	AetSHMT4D-1
	AET4Gv20555600	AetSHMTS4D
Triticum_dicoccoides	TRIDC1AG033030	TdSHMT1A-1
	TRIDC1BG038420	TdSHMT1B-1
	TRIDC2AG069660	TdSHMT2A-1
	TRIDC2BG075260	TdSHMT2B-1
	TRIDC3AG055130	TdSHMT3A-1
	TRIDC3BG061710	TdSHMT3B-1
	TRIDC4AG038700	TdSHMT4A-1
	TRIDC4BG010640	TdSHMT4B-1
	TRIDC7BG045780	TdSHMT7B-1
	TRIDC7AG068090	TdSHMTS7A
Oryza sativa	Os01t0874900-01	OsSHMT1-1/OsSHMT4
	Os03t0738400-01	OsSHMT3-1/OsSHMT1
	Os05t0429000-01	OsSHMT5-1/OsSHMT5
	Os11t0455800-01	OsSHMT11-1/OsSHMT2
	Os12t0409000-01	OsSHMT12-1/OsSHMT3
Arabidopsis	AT1G22020	AtSHMT1-1/AtSHMT6
	AT1G36370	AtSHMT1-2/AtSHMT7
	AT4G13890	AtSHMT4-1/AtSHMT5
	AT4G13930	AtSHMT4-2/AtSHMT4
	AT4G32520	AtSHMT4-3/AtSHMT3
	AT4G37930	AtSHMT4-4/AtSHMT1
	AT5G26780	AtSHMT5-1/AtSHMT2
Solanum lycopersicum	Solyc01g104000	SlSHMT1-1
	Solyc02g091560	SlSHMT2-1
	Solyc04g076790	SlSHMT4-1
	Solyc05g053810	SlSHMT5-1
	Solyc08g065490	SlSHMT8-1
	Solyc12g095930	SlSHMT12-1
	Solyc12g098490	SlSHMT12-2
Vitis vinifera	VIT_00s0211g00070	VvSHMTU-1
	VIT_00s0211g00120	VvSHMTU-2
	VIT_04s0008g00770	VvSHMT4-1
	VIT_05s0029g00310	VvSHMT5-1
	VIT_12s0034g02380	VvSHMT12-1
	VIT_18s0001g04340	VvSHMT18-1
	VIT_18s0001g07960	VvSHMT18-2
Cucumis sativus	KGN48681	CsSHMT6-1
	KGN53502	CsSHMT4-1
	KGN54611	CsSHMT4-2
	KGN57592	CsSHMT3-1
	KGN61489	CsSHMT2-1
	KGN62770	CsSHMT2-2
