# Supplementary material for: Genome-Wide Analysis of Serine Hydroxymethyltransferase Genes in Triticeae Species Reveals That TaSHMT3A-1 Regulates Fusarium Head Blight Resistance in Wheat
Source: Front Plant Sci. 2022 Feb 10;13:847087. doi: 10.3389/fpls.2022.847087 (PMC8866830; doi:10.3389/fpls.2022.847087)
Supplement: Supplementary file 4 [file Table_3.xlsx]

## Sheet: Sheet1
Supplementary Table 3. Raw data for qRT-PCR.
Bainong207				Sumai3				Jimai22				Sample Name	Target Name	CT
Sample Name	Target Name	CT		Sample Name	Target Name	CT		Sample Name	Target Name	CT		Root	TaTubulin	19.6256
Bgt 0 h	TaTubulin	27.8361		Fg 0h	TaTubulin	17.3217		Fg 0h	TaTubulin	21.7686		Root	TaTubulin	19.5826
Bgt 0 h	TaTubulin	24.1796		Fg 0h	TaTubulin	17.4725		Fg 0h	TaTubulin	21.5127		Root	TaTubulin	24.7168
Bgt 0 h	TaTubulin	24.1556		Fg 0h	TaTubulin	18.0328		Fg 0h	TaTubulin	20.9663		Stem	TaTubulin	19.1961
Bgt 6 h	TaTubulin	24.6348		Fg 24h	TaTubulin	20.1893		Fg 24h	TaTubulin	20.8649		Stem	TaTubulin	20.2476
Bgt 6 h	TaTubulin	24.6784		Fg 24h	TaTubulin	20.0854		Fg 24h	TaTubulin	20.9128		Stem	TaTubulin	15.4803
Bgt 6 h	TaTubulin	24.6488		Fg 24h	TaTubulin	20.0925		Fg 24h	TaTubulin	20.588		Leaf	TaTubulin	24.4923
Bgt 24 h	TaTubulin	25.4254		Fg 36h	TaTubulin	19.4501		Fg 36h	TaTubulin	21.4726		Leaf	TaTubulin	19.8549
Bgt 24 h	TaTubulin	25.2495		Fg 36h	TaTubulin	19.9165		Fg 36h	TaTubulin	21.5368		Leaf	TaTubulin	20.357
Bgt 24 h	TaTubulin	25.0081		Fg 36h	TaTubulin	19.8772		Fg 36h	TaTubulin	22.5366		Root	TaSHMT1A-1	22.3678
Bgt 48 h	TaTubulin	23.133		Fg 48h	TaTubulin	24.209		Fg 48h	TaTubulin	22.7039		Root	TaSHMT1A-1	22.483
Bgt 48 h	TaTubulin	23.2688		Fg 48h	TaTubulin	24.2184		Fg 48h	TaTubulin	22.7784		Root	TaSHMT1A-1	22.7108
Bgt 48 h	TaTubulin	23.1719		Fg 48h	TaTubulin	24.8528		Fg 48h	TaTubulin	22.5557		Stem	TaSHMT1A-1	21.8911
Bgt 72 h	TaTubulin	25.0353		Fg 72h	TaTubulin	25.3633		Fg 72h	TaTubulin	20.4802		Stem	TaSHMT1A-1	20.6296
Bgt 72 h	TaTubulin	24.8229		Fg 72h	TaTubulin	25.5873		Fg 72h	TaTubulin	20.7533		Stem	TaSHMT1A-1	20.639
Bgt 72 h	TaTubulin	25.0562		Fg 72h	TaTubulin	25.6256		Fg 72h	TaTubulin	20.696		Leaf	TaSHMT1A-1	20.4241
Bgt 0 h	TaSHMT1A-1	24.2607		Fg 0h	TaSHMT1A-1	19.2082		Fg 0h	TaSHMT1A-1	24.9767		Leaf	TaSHMT1A-1	20.0682
Bgt 0 h	TaSHMT1A-1	24.5542		Fg 0h	TaSHMT1A-1	19.1786		Fg 0h	TaSHMT1A-1	24.9576		Leaf	TaSHMT1A-1	20.0609
Bgt 0 h	TaSHMT1A-1	24.497		Fg 0h	TaSHMT1A-1	19.1485		Fg 0h	TaSHMT1A-1	25.006		Root	TaSHMT2A-1	22.5929
Bgt 6 h	TaSHMT1A-1	25.3633		Fg 24h	TaSHMT1A-1	22.4404		Fg 24h	TaSHMT1A-1	23.1332		Root	TaSHMT2A-1	22.4209
Bgt 6 h	TaSHMT1A-1	25.6621		Fg 24h	TaSHMT1A-1	22.5759		Fg 24h	TaSHMT1A-1	23.1339		Root	TaSHMT2A-1	22.4561
Bgt 6 h	TaSHMT1A-1	25.4927		Fg 24h	TaSHMT1A-1	22.7177		Fg 24h	TaSHMT1A-1	22.9435		Stem	TaSHMT2A-1	20.845
Bgt 24 h	TaSHMT1A-1	25.6832		Fg 36h	TaSHMT1A-1	21.7388		Fg 36h	TaSHMT1A-1	23.7892		Stem	TaSHMT2A-1	20.5628
Bgt 24 h	TaSHMT1A-1	25.1178		Fg 36h	TaSHMT1A-1	21.9416		Fg 36h	TaSHMT1A-1	24.6648		Stem	TaSHMT2A-1	19.8922
Bgt 24 h	TaSHMT1A-1	24.8861		Fg 36h	TaSHMT1A-1	21.9105		Fg 36h	TaSHMT1A-1	23.5561		Leaf	TaSHMT2A-1	22.6856
Bgt 48 h	TaSHMT1A-1	24.3406		Fg 48h	TaSHMT1A-1	22.9459		Fg 48h	TaSHMT1A-1	23.7249		Leaf	TaSHMT2A-1	23.0517
Bgt 48 h	TaSHMT1A-1	24.4904		Fg 48h	TaSHMT1A-1	22.9916		Fg 48h	TaSHMT1A-1	23.8626		Leaf	TaSHMT2A-1	22.9777
Bgt 48 h	TaSHMT1A-1	24.3593		Fg 48h	TaSHMT1A-1	22.9418		Fg 48h	TaSHMT1A-1	23.5871		Root	TaSHMT3A-1	24.2658
Bgt 72 h	TaSHMT1A-1	25.3093		Fg 72h	TaSHMT1A-1	25.0056		Fg 72h	TaSHMT1A-1	22.5766		Root	TaSHMT3A-1	24.3157
Bgt 72 h	TaSHMT1A-1	25.1657		Fg 72h	TaSHMT1A-1	25.1663		Fg 72h	TaSHMT1A-1	22.7709		Root	TaSHMT3A-1	24.2566
Bgt 72 h	TaSHMT1A-1	25.3098		Fg 72h	TaSHMT1A-1	25.0938		Fg 72h	TaSHMT1A-1	22.6451		Stem	TaSHMT3A-1	21.1968
Bgt 0 h	TaSHMT2A-1	28.3884		Fg 0h	TaSHMT2A-1	21.7528		Fg 0h	TaSHMT2A-1	26.309		Stem	TaSHMT3A-1	21.2053
Bgt 0 h	TaSHMT2A-1	28.3103		Fg 0h	TaSHMT2A-1	22.0012		Fg 0h	TaSHMT2A-1	26.2699		Stem	TaSHMT3A-1	21.0808
Bgt 0 h	TaSHMT2A-1	28.2258		Fg 0h	TaSHMT2A-1	21.9619		Fg 0h	TaSHMT2A-1	25.9823		Leaf	TaSHMT3A-1	21.3191
Bgt 6 h	TaSHMT2A-1	27.6868		Fg 24h	TaSHMT2A-1	24.017		Fg 24h	TaSHMT2A-1	24.2044		Leaf	TaSHMT3A-1	21.5218
Bgt 6 h	TaSHMT2A-1	27.9913		Fg 24h	TaSHMT2A-1	23.995		Fg 24h	TaSHMT2A-1	24.456		Leaf	TaSHMT3A-1	21.4807
Bgt 6 h	TaSHMT2A-1	27.8169		Fg 24h	TaSHMT2A-1	23.9921		Fg 24h	TaSHMT2A-1	24.828		PEG 1h	TaTubulin	21.8332
Bgt 24 h	TaSHMT2A-1	28.1695		Fg 36h	TaSHMT2A-1	23.4656		Fg 36h	TaSHMT2A-1	23.4711		PEG 1h	TaTubulin	22.6178
Bgt 24 h	TaSHMT2A-1	27.7983		Fg 36h	TaSHMT2A-1	23.6562		Fg 36h	TaSHMT2A-1	24.8841		PEG 1h	TaTubulin	22.2198
Bgt 24 h	TaSHMT2A-1	27.8141		Fg 36h	TaSHMT2A-1	23.6316		Fg 36h	TaSHMT2A-1	24.8041		PEG 12h	TaTubulin	22.1863
Bgt 48 h	TaSHMT2A-1	26.0094		Fg 48h	TaSHMT2A-1	26.3005		Fg 48h	TaSHMT2A-1	25.0547		PEG 12h	TaTubulin	22.0098
Bgt 48 h	TaSHMT2A-1	26.2309		Fg 48h	TaSHMT2A-1	26.3385		Fg 48h	TaSHMT2A-1	24.8889		PEG 12h	TaTubulin	23.6028
Bgt 48 h	TaSHMT2A-1	26.0478		Fg 48h	TaSHMT2A-1	26.2906		Fg 48h	TaSHMT2A-1	25.3831		PEG 24h	TaTubulin	24.2696
Bgt 72 h	TaSHMT2A-1	28.3796		Fg 72h	TaSHMT2A-1	27.9878		Fg 72h	TaSHMT2A-1	23.118		PEG 24h	TaTubulin	22.153
Bgt 72 h	TaSHMT2A-1	28.4088		Fg 72h	TaSHMT2A-1	28.1931		Fg 72h	TaSHMT2A-1	22.7929		PEG 24h	TaTubulin	22.166
Bgt 72 h	TaSHMT2A-1	28.2897		Fg 72h	TaSHMT2A-1	28.3747		Fg 72h	TaSHMT2A-1	22.7416		NaCl 1h	TaTubulin	20.8404
Bgt 0 h	TaSHMT3A-1	25.8668		Fg 0h	TaSHMT3A-1	22.8837		Fg 0h	TaSHMT3A-1	26.9985		NaCl 1h	TaTubulin	21.1147
Bgt 0 h	TaSHMT3A-1	25.8254		Fg 0h	TaSHMT3A-1	23.1654		Fg 0h	TaSHMT3A-1	26.8512		NaCl 1h	TaTubulin	21.6026
Bgt 0 h	TaSHMT3A-1	26.0893		Fg 0h	TaSHMT3A-1	23.1266		Fg 0h	TaSHMT3A-1	27.3182		NaCl 12h	TaTubulin	22.5245
Bgt 6 h	TaSHMT3A-1	27.6868		Fg 24h	TaSHMT3A-1	24.5562		Fg 24h	TaSHMT3A-1	25.1985		NaCl 12h	TaTubulin	22.3218
Bgt 6 h	TaSHMT3A-1	27.9913		Fg 24h	TaSHMT3A-1	24.5773		Fg 24h	TaSHMT3A-1	25.2209		NaCl 12h	TaTubulin	24.9356
Bgt 6 h	TaSHMT3A-1	27.8169		Fg 24h	TaSHMT3A-1	24.7389		Fg 24h	TaSHMT3A-1	25.4606		NaCl 24h	TaTubulin	21.8646
Bgt 24 h	TaSHMT3A-1	25.8282		Fg 36h	TaSHMT3A-1	22.9951		Fg 36h	TaSHMT3A-1	25.9804		NaCl 24h	TaTubulin	21.7327
Bgt 24 h	TaSHMT3A-1	26.0815		Fg 36h	TaSHMT3A-1	22.9201		Fg 36h	TaSHMT3A-1	26.1336		NaCl 24h	TaTubulin	20.7854
Bgt 24 h	TaSHMT3A-1	26.189		Fg 36h	TaSHMT3A-1	22.9314		Fg 36h	TaSHMT3A-1	25.8243		4℃ 1h	TaTubulin	21.9275
Bgt 48 h	TaSHMT3A-1	25.5136		Fg 48h	TaSHMT3A-1	24.3077		Fg 48h	TaSHMT3A-1	25.3196		4℃ 1h	TaTubulin	20.7183
Bgt 48 h	TaSHMT3A-1	25.7709		Fg 48h	TaSHMT3A-1	24.3027		Fg 48h	TaSHMT3A-1	26.1887		4℃ 1h	TaTubulin	20.3815
Bgt 48 h	TaSHMT3A-1	25.6179		Fg 48h	TaSHMT3A-1	24.414		Fg 48h	TaSHMT3A-1	25.9754		4℃ 12h	TaTubulin	28.1454
Bgt 72 h	TaSHMT3A-1	26.4091		Fg 72h	TaSHMT3A-1	24.5374		Fg 72h	TaSHMT3A-1	24.0351		4℃ 12h	TaTubulin	28.6154
Bgt 72 h	TaSHMT3A-1	26.4843		Fg 72h	TaSHMT3A-1	24.5793		Fg 72h	TaSHMT3A-1	24.1476		4℃ 12h	TaTubulin	28.5883
Bgt 72 h	TaSHMT3A-1	26.3496		Fg 72h	TaSHMT3A-1	24.5692		Fg 72h	TaSHMT3A-1	23.9705		4℃ 24h	TaTubulin	26.1346
												4℃ 24h	TaTubulin	26.4907
												4℃ 24h	TaTubulin	26.1837
												H2O2 1h	TaTubulin	20.7382
												H2O2 1h	TaTubulin	22.7681
												H2O2 1h	TaTubulin	20.6582
												H2O2 12h	TaTubulin	24.3918
												H2O2 12h	TaTubulin	28.0381
												H2O2 12h	TaTubulin	28.9092
												H2O2 24h	TaTubulin	23.4974
												H2O2 24h	TaTubulin	30.7916
												H2O2 24h	TaTubulin	24.4248
												ABA 1h	TaTubulin	23.4524
												ABA 1h	TaTubulin	20.5014
												ABA 1h	TaTubulin	22.0291
												ABA 12h	TaTubulin	23.9623
												ABA 12h	TaTubulin	24.9232
												ABA 12h	TaTubulin	23.4004
												ABA 24h	TaTubulin	28.3063
												ABA 24h	TaTubulin	25.0094
												ABA 24h	TaTubulin	23.8085
												PEG 1h	TaSHMT1A-1	24.7178
												PEG 1h	TaSHMT1A-1	24.8123
												PEG 1h	TaSHMT1A-1	24.6069
												PEG 12h	TaSHMT1A-1	26.1888
												PEG 12h	TaSHMT1A-1	26.1017
												PEG 12h	TaSHMT1A-1	26.6282
												PEG 24h	TaSHMT1A-1	25.507
												PEG 24h	TaSHMT1A-1	25.6529
												PEG 24h	TaSHMT1A-1	25.7889
												NaCl 1h	TaSHMT1A-1	23.3447
												NaCl 1h	TaSHMT1A-1	23.7501
												NaCl 1h	TaSHMT1A-1	23.7621
												NaCl 12h	TaSHMT1A-1	24.5915
												NaCl 12h	TaSHMT1A-1	24.973
												NaCl 12h	TaSHMT1A-1	24.5965
												NaCl 24h	TaSHMT1A-1	25.3093
												NaCl 24h	TaSHMT1A-1	25.2667
												NaCl 24h	TaSHMT1A-1	23.6762
												4℃ 1h	TaSHMT1A-1	24.5005
												4℃ 1h	TaSHMT1A-1	23.9312
												4℃ 1h	TaSHMT1A-1	23.5197
												4℃ 12h	TaSHMT1A-1	29.7379
												4℃ 12h	TaSHMT1A-1	29.868
												4℃ 12h	TaSHMT1A-1	29.614
												4℃ 24h	TaSHMT1A-1	27.8144
												4℃ 24h	TaSHMT1A-1	27.4321
												4℃ 24h	TaSHMT1A-1	27.7883
												H2O2 1h	TaSHMT1A-1	24.2696
												H2O2 1h	TaSHMT1A-1	24.4393
												H2O2 1h	TaSHMT1A-1	24.1839
												H2O2 12h	TaSHMT1A-1	28.3222
												H2O2 12h	TaSHMT1A-1	26.7707
												H2O2 12h	TaSHMT1A-1	26.7848
												H2O2 24h	TaSHMT1A-1	25.6475
												H2O2 24h	TaSHMT1A-1	24.9757
												H2O2 24h	TaSHMT1A-1	26.8714
												ABA 1h	TaSHMT1A-1	26.3847
												ABA 1h	TaSHMT1A-1	25.438
												ABA 1h	TaSHMT1A-1	25.1074
												ABA 12h	TaSHMT1A-1	27.4756
												ABA 12h	TaSHMT1A-1	27.4923
												ABA 12h	TaSHMT1A-1	26.7256
												ABA 24h	TaSHMT1A-1	26.9887
												ABA 24h	TaSHMT1A-1	27.9496
												ABA 24h	TaSHMT1A-1	27.7998
												PEG 1h	TaSHMT2A-1	23.0848
												PEG 1h	TaSHMT2A-1	23.0541
												PEG 1h	TaSHMT2A-1	23.3364
												PEG 12h	TaSHMT2A-1	25.7266
												PEG 12h	TaSHMT2A-1	25.6689
												PEG 12h	TaSHMT2A-1	26.4479
												PEG 24h	TaSHMT2A-1	25.7694
												PEG 24h	TaSHMT2A-1	25.1296
												PEG 24h	TaSHMT2A-1	25.2867
												NaCl 1h	TaSHMT2A-1	21.0623
												NaCl 1h	TaSHMT2A-1	21.1571
												NaCl 1h	TaSHMT2A-1	21.2301
												NaCl 12h	TaSHMT2A-1	24.5313
												NaCl 12h	TaSHMT2A-1	24.4124
												NaCl 12h	TaSHMT2A-1	24.9947
												NaCl 24h	TaSHMT2A-1	27.2393
												NaCl 24h	TaSHMT2A-1	27.2124
												NaCl 24h	TaSHMT2A-1	25.3048
												4℃ 1h	TaSHMT2A-1	30.4192
												4℃ 1h	TaSHMT2A-1	22.9135
												4℃ 1h	TaSHMT2A-1	22.7892
												4℃ 12h	TaSHMT2A-1	31.9569
												4℃ 12h	TaSHMT2A-1	31.1289
												4℃ 12h	TaSHMT2A-1	31.9868
												4℃ 24h	TaSHMT2A-1	27.7436
												4℃ 24h	TaSHMT2A-1	27.5563
												4℃ 24h	TaSHMT2A-1	27.8353
												H2O2 1h	TaSHMT2A-1	22.16
												H2O2 1h	TaSHMT2A-1	27.442
												H2O2 1h	TaSHMT2A-1	22.2013
												H2O2 12h	TaSHMT2A-1	27.7224
												H2O2 12h	TaSHMT2A-1	26.183
												H2O2 12h	TaSHMT2A-1	26.9472
												H2O2 24h	TaSHMT2A-1	25.8861
												H2O2 24h	TaSHMT2A-1	25.4883
												H2O2 24h	TaSHMT2A-1	26.3436
												ABA 1h	TaSHMT2A-1	24.7752
												ABA 1h	TaSHMT2A-1	24.6012
												ABA 1h	TaSHMT2A-1	24.017
												ABA 12h	TaSHMT2A-1	27.96
												ABA 12h	TaSHMT2A-1	27.588
												ABA 12h	TaSHMT2A-1	27.4657
												ABA 24h	TaSHMT2A-1	28.9689
												ABA 24h	TaSHMT2A-1	28.5665
												ABA 24h	TaSHMT2A-1	28.9926
												PEG 1h	TaSHMT3A-1	26.852
												PEG 1h	TaSHMT3A-1	26.8841
												PEG 1h	TaSHMT3A-1	26.6418
												PEG 12h	TaSHMT3A-1	27.944
												PEG 12h	TaSHMT3A-1	27.824
												PEG 12h	TaSHMT3A-1	27.7987
												PEG 24h	TaSHMT3A-1	26.0118
												PEG 24h	TaSHMT3A-1	26.6117
												PEG 24h	TaSHMT3A-1	26.643
												NaCl 1h	TaSHMT3A-1	25.1521
												NaCl 1h	TaSHMT3A-1	25.1242
												NaCl 1h	TaSHMT3A-1	25.5277
												NaCl 12h	TaSHMT3A-1	27.5503
												NaCl 12h	TaSHMT3A-1	27.3097
												NaCl 12h	TaSHMT3A-1	27.0075
												NaCl 24h	TaSHMT3A-1	27.4748
												NaCl 24h	TaSHMT3A-1	27.3986
												NaCl 24h	TaSHMT3A-1	27.2131
												4℃ 1h	TaSHMT3A-1	25.5744
												4℃ 1h	TaSHMT3A-1	25.7941
												4℃ 1h	TaSHMT3A-1	25.6725
												4℃ 12h	TaSHMT3A-1	32.3871
												4℃ 12h	TaSHMT3A-1	32.4986
												4℃ 12h	TaSHMT3A-1	32.1537
												4℃ 24h	TaSHMT3A-1	29.526
												4℃ 24h	TaSHMT3A-1	29.249
												4℃ 24h	TaSHMT3A-1	29.7125
												H2O2 1h	TaSHMT3A-1	25.6135
												H2O2 1h	TaSHMT3A-1	24.7299
												H2O2 1h	TaSHMT3A-1	25.0526
												H2O2 12h	TaSHMT3A-1	28.5544
												H2O2 12h	TaSHMT3A-1	29.8362
												H2O2 12h	TaSHMT3A-1	30.2158
												H2O2 24h	TaSHMT3A-1	28.4731
												H2O2 24h	TaSHMT3A-1	29.3213
												H2O2 24h	TaSHMT3A-1	28.7185
												ABA 1h	TaSHMT3A-1	27.023
												ABA 1h	TaSHMT3A-1	27.6299
												ABA 1h	TaSHMT3A-1	26.8421
												ABA 12h	TaSHMT3A-1	26.407
												ABA 12h	TaSHMT3A-1	27.9177
												ABA 12h	TaSHMT3A-1	28.68
												ABA 24h	TaSHMT3A-1	29.3657
												ABA 24h	TaSHMT3A-1	29.3109
												ABA 24h	TaSHMT3A-1	28.3937
												MeJA 0h	TaTubulin	18.6115
												MeJA 0h	TaTubulin	18.8704
												MeJA 0h	TaTubulin	18.9108
												MeJA 24h	TaTubulin	20.6977
												MeJA 24h	TaTubulin	20.4486
												MeJA 24h	TaTubulin	20.4802
												MeJA 48h	TaTubulin	19.4831
												MeJA 48h	TaTubulin	19.5938
												MeJA 48h	TaTubulin	19.6125
												MeJA 72h	TaTubulin	18.5272
												MeJA 72h	TaTubulin	18.7475
												MeJA 72h	TaTubulin	18.1006
												MeJA 0h	TaSHMT3A-1	24.9873
												MeJA 0h	TaSHMT3A-1	25.2115
												MeJA 0h	TaSHMT3A-1	25.7652
												MeJA 24h	TaSHMT3A-1	26.135
												MeJA 24h	TaSHMT3A-1	26.0061
												MeJA 24h	TaSHMT3A-1	26.0773
												MeJA 48h	TaSHMT3A-1	23.7124
												MeJA 48h	TaSHMT3A-1	23.7563
												MeJA 48h	TaSHMT3A-1	23.9648
												MeJA 72h	TaSHMT3A-1	23.5875
												MeJA 72h	TaSHMT3A-1	23.6182
												MeJA 72h	TaSHMT3A-1	23.5875
